# Supplementary material for: The European TauroPace™ Registry
Source: Methods Protoc. 2023 Sep 15;6(5):86. doi: 10.3390/mps6050086 (PMC10514882; doi:10.3390/mps6050086)
Supplement: Supplementary file 1 [file mps-06-00086-s001.zip]

Archive with 1 entries (1 files):
- mps-2536563-supplementary.pdf
